# Supplementary material for: Quantitative Analysis of Smooth Pursuit and Saccadic Eye Movements in Multiple Sclerosis
Source: Neurol Int. 2026 Jan 26;18(2):22. doi: 10.3390/neurolint18020022 (PMC12943389; doi:10.3390/neurolint18020022)
Supplement: Supplementary file 1 [file neurolint-18-00022-s001.zip]

Archive with 3 entries (3 files):
- Supplementary_Table_S1.xlsx
- Supplementary_Table_S2.html
- Supplementary_Table_S3.xlsx
