# Supplementary material for: Quantitative Analysis of Smooth Pursuit and Saccadic Eye Movements in Multiple Sclerosis
Source: Neurol Int. 2026 Jan 26;18(2):22. doi: 10.3390/neurolint18020022 (PMC12943389; doi:10.3390/neurolint18020022)
Supplement: Supplementary file 1 [file neurolint-18-00022-s001.zip › Supplementary_Table_S1.xlsx]

## Sheet: Sheet1
Outcome	Plane	Direction	contrast	estimate	SE	lower.CL	upper.CL	p.value
Gain	Vertical	LED	case - control	-0.104876	0.0364275	-0.176971	-0.0327801	0.0046951
Gain	Vertical	LEU	case - control	-0.085763	0.040035	-0.164998	-0.0065277	0.0341192
Gain	Vertical	RED	case - control	-0.105871	0.0364002	-0.177913	-0.0338296	0.0042997
Gain	Vertical	REU	case - control	-0.0857858	0.0399898	-0.164932	-0.0066401	0.0338739
Gain	Horizontal	LEL	case - control	-0.061526	0.0293096	-0.11962	-0.0034321	0.0381219
Gain	Horizontal	LER	case - control	-0.078726	0.0288804	-0.135969	-0.0214827	0.0074784
Gain	Horizontal	REL	case - control	-0.0580524	0.0293601	-0.116247	0.0001417	0.0505506
Gain	Horizontal	RER	case - control	-0.0798675	0.0288844	-0.137119	-0.0226164	0.0066899
Latency	Vertical	LED	case - control	20.7578	7.69613	5.52724	35.9883	0.0079512
Latency	Vertical	LEU	case - control	30.0912	7.26702	15.7099	44.4725	6.29e-05
Latency	Vertical	RED	case - control	23.5473	8.43537	6.85379	40.2407	0.0060647
Latency	Vertical	REU	case - control	29.5421	7.91294	13.8825	45.2017	0.0002849
Latency	Horizontal	LEL	case - control	26.7106	7.7826	11.3019	42.1193	0.0008219
Latency	Horizontal	LER	case - control	24.3827	7.75082	9.03735	39.728	0.0020864
Latency	Horizontal	REL	case - control	29.953	8.11502	13.8861	46.0198	0.000337
Latency	Horizontal	RER	case - control	25.4441	8.06722	9.47231	41.4158	0.0020331
Velocity	Vertical	LED	case - control	-0.587721	14.7323	-29.6121	28.4367	0.968212
Velocity	Vertical	LEU	case - control	-3.22604	14.1368	-31.0773	24.6253	0.819688
Velocity	Vertical	RED	case - control	-21.5664	14.8866	-50.8948	7.76193	0.148751
Velocity	Vertical	REU	case - control	-7.01763	14.3472	-35.2836	21.2483	0.625209
Velocity	Horizontal	LEL	case - control	-9.70213	12.7072	-34.7508	15.3466	0.446005
Velocity	Horizontal	LER	case - control	-28.579	12.713	-53.6392	-3.51878	0.0256054
Velocity	Horizontal	REL	case - control	-31.2678	12.8158	-56.5279	-6.0077	0.0155027
Velocity	Horizontal	RER	case - control	-12.9575	12.7065	-38.0049	12.0899	0.309008
Precision	Vertical	LED	case - control	0.0271888	0.0236884	-0.0194769	0.0738544	0.252217
Precision	Vertical	LEU	case - control	0.0249771	0.0211212	-0.0166309	0.0665852	0.238161
Precision	Vertical	RED	case - control	0.0015644	0.0236268	-0.0449761	0.0481049	0.947264
Precision	Vertical	REU	case - control	0.0047388	0.0213489	-0.037318	0.0467956	0.824527
Precision	Horizontal	LEL	case - control	0.0007369	0.0150866	-0.0289512	0.030425	0.961074
Precision	Horizontal	LER	case - control	-0.0122563	0.0151676	-0.0421039	0.0175913	0.419695
Precision	Horizontal	REL	case - control	-0.0214037	0.015161	-0.0512383	0.0084308	0.15905
Precision	Horizontal	RER	case - control	-0.0228814	0.0150866	-0.0525695	0.0068067	0.130394
Gain	Vertical	LED	MS1 - MS2	0.0781269	0.0541677	-0.0520924	0.208346	0.326097
Gain	Vertical	LED	MS1 - MS3	0.244038	0.0549964	0.111693	0.376383	0.0001237
Gain	Vertical	LED	MS2 - MS3	0.165911	0.0485331	0.0491196	0.282703	0.0033032
Gain	Vertical	LEU	MS1 - MS2	0.108821	0.0673572	-0.0531058	0.270748	0.247105
Gain	Vertical	LEU	MS1 - MS3	0.295884	0.0696741	0.128218	0.46355	0.0002362
Gain	Vertical	LEU	MS2 - MS3	0.187063	0.0609095	0.0404887	0.333638	0.0090236
Gain	Vertical	RED	MS1 - MS2	0.0811587	0.0540118	-0.0486858	0.211003	0.297046
Gain	Vertical	RED	MS1 - MS3	0.244038	0.0549964	0.111693	0.376383	0.0001237
Gain	Vertical	RED	MS2 - MS3	0.162879	0.0483501	0.0465282	0.27923	0.0038305
Gain	Vertical	REU	MS1 - MS2	0.112457	0.0671723	-0.0490257	0.273939	0.223566
Gain	Vertical	REU	MS1 - MS3	0.295884	0.0696741	0.128218	0.46355	0.0002362
Gain	Vertical	REU	MS2 - MS3	0.183428	0.0606941	0.0373714	0.329484	0.0103394
Gain	Horizontal	LEL	MS1 - MS2	0.104517	0.0527969	-0.0231031	0.232137	0.128055
Gain	Horizontal	LEL	MS1 - MS3	0.334626	0.0684831	0.168913	0.500339	3.6e-05
Gain	Horizontal	LEL	MS2 - MS3	0.230109	0.0652838	0.0721379	0.38808	0.002696
Gain	Horizontal	LER	MS1 - MS2	0.0667039	0.0525996	-0.0605211	0.193929	0.419897
Gain	Horizontal	LER	MS1 - MS3	0.336074	0.0684131	0.170531	0.501618	3.3e-05
Gain	Horizontal	LER	MS2 - MS3	0.269371	0.0652838	0.111399	0.427342	0.0004301
Gain	Horizontal	REL	MS1 - MS2	0.103892	0.0527969	-0.0237281	0.231512	0.131082
Gain	Horizontal	REL	MS1 - MS3	0.339172	0.0684831	0.173459	0.504884	2.88e-05
Gain	Horizontal	REL	MS2 - MS3	0.23528	0.0652838	0.0773083	0.393251	0.0021343
Gain	Horizontal	RER	MS1 - MS2	0.0685789	0.0525996	-0.0586461	0.195804	0.400069
Gain	Horizontal	RER	MS1 - MS3	0.336074	0.0684131	0.170531	0.501618	3.3e-05
Gain	Horizontal	RER	MS2 - MS3	0.267496	0.0652838	0.109524	0.425467	0.0004709
Latency	Vertical	LED	MS1 - MS2	0.988532	12.5755	-29.3882	31.3652	0.996599
Latency	Vertical	LED	MS1 - MS3	-18.8469	18.4872	-63.5167	25.8229	0.568236
Latency	Vertical	LED	MS2 - MS3	-19.8354	17.5809	-62.3154	22.6446	0.50148
Latency	Vertical	LEU	MS1 - MS2	-5.15568	11.7178	-33.4426	23.1313	0.899008
Latency	Vertical	LEU	MS1 - MS3	-17.815	16.5186	-57.7663	22.1362	0.531896
Latency	Vertical	LEU	MS2 - MS3	-12.6594	15.9923	-51.3377	26.019	0.709959
Latency	Vertical	RED	MS1 - MS2	1.76812	15.3583	-35.3544	38.8906	0.992721
Latency	Vertical	RED	MS1 - MS3	-16.412	22.1066	-69.8457	37.0216	0.739603
Latency	Vertical	RED	MS2 - MS3	-18.1801	21.0411	-69.0208	32.6605	0.665273
Latency	Vertical	REU	MS1 - MS2	-2.92901	13.8416	-36.3641	30.5061	0.975629
Latency	Vertical	REU	MS1 - MS3	-16.1401	19.4453	-63.1697	30.8896	0.686394
Latency	Vertical	REU	MS2 - MS3	-13.2111	18.6624	-58.3472	31.9251	0.760023
Latency	Horizontal	LEL	MS1 - MS2	-5.77465	17.0006	-46.986	35.4367	0.93847
Latency	Horizontal	LEL	MS1 - MS3	-31.8174	23.6796	-89.2581	25.6233	0.379116
Latency	Horizontal	LEL	MS2 - MS3	-26.0428	21.6541	-78.57	26.4845	0.457961
Latency	Horizontal	LER	MS1 - MS2	-19.6566	17.0006	-60.8679	21.5547	0.485215
Latency	Horizontal	LER	MS1 - MS3	-48.0599	23.8644	-105.91	9.7901	0.12058
Latency	Horizontal	LER	MS2 - MS3	-28.4033	21.8554	-81.3392	24.5327	0.402676
Latency	Horizontal	REL	MS1 - MS2	-12.2885	17.0006	-53.4999	28.9228	0.751339
Latency	Horizontal	REL	MS1 - MS3	-39.2063	23.6796	-96.647	18.2344	0.23367
Latency	Horizontal	REL	MS2 - MS3	-26.9178	21.6541	-79.445	25.6095	0.434669
Latency	Horizontal	RER	MS1 - MS2	-24.0802	17.0006	-65.2915	17.1311	0.341195
Latency	Horizontal	RER	MS1 - MS3	-46.5678	23.7783	-104.209	11.0733	0.134492
Latency	Horizontal	RER	MS2 - MS3	-22.4875	21.7553	-75.2116	30.2365	0.559789
Velocity	Vertical	LED	MS1 - MS2	-19.3557	26.9324	-83.6618	44.9503	0.753182
Velocity	Vertical	LED	MS1 - MS3	2.17668	32.6136	-75.8154	80.1687	0.997547
Velocity	Vertical	LED	MS2 - MS3	21.5324	32.3008	-55.7114	98.7762	0.783511
Velocity	Vertical	LEU	MS1 - MS2	-3.93821	25.7171	-65.3777	57.5012	0.987157
Velocity	Vertical	LEU	MS1 - MS3	13.6694	31.3324	-61.2587	88.5976	0.900554
Velocity	Vertical	LEU	MS2 - MS3	17.6076	30.5535	-55.4577	90.673	0.833165
Velocity	Vertical	RED	MS1 - MS2	-17.2197	26.6767	-80.9151	46.4757	0.795436
Velocity	Vertical	RED	MS1 - MS3	30.115	31.3253	-44.6797	104.91	0.603278
Velocity	Vertical	RED	MS2 - MS3	47.3347	31.0175	-26.7194	121.389	0.284176
Velocity	Vertical	REU	MS1 - MS2	-2.64085	26.2547	-65.3647	60.083	0.994438
Velocity	Vertical	REU	MS1 - MS3	46.3291	30.7086	-27.0353	119.694	0.292425
Velocity	Vertical	REU	MS2 - MS3	48.97	29.9417	-22.5157	120.456	0.236721
Velocity	Horizontal	LEL	MS1 - MS2	10.3887	21.2652	-40.3231	61.1004	0.876942
Velocity	Horizontal	LEL	MS1 - MS3	32.9224	27.6256	-33.0536	98.8984	0.461555
Velocity	Horizontal	LEL	MS2 - MS3	22.5337	26.7643	-41.3854	86.4528	0.678193
Velocity	Horizontal	LER	MS1 - MS2	15.8722	21.2652	-34.8395	66.584	0.736607
Velocity	Horizontal	LER	MS1 - MS3	57.6435	27.6256	-8.3326	123.619	0.0990703
Velocity	Horizontal	LER	MS2 - MS3	41.7712	26.7643	-22.1479	105.69	0.268638
Velocity	Horizontal	REL	MS1 - MS2	19.5009	21.7668	-32.407	71.4089	0.644341
Velocity	Horizontal	REL	MS1 - MS3	32.7013	27.6256	-33.2747	98.6774	0.466296
Velocity	Horizontal	REL	MS2 - MS3	13.2004	27.197	-51.752	78.1528	0.878444
Velocity	Horizontal	RER	MS1 - MS2	9.96763	21.2652	-40.7441	60.6794	0.886118
Velocity	Horizontal	RER	MS1 - MS3	56.8013	27.6256	-9.1747	122.777	0.105695
Velocity	Horizontal	RER	MS2 - MS3	46.8337	26.7643	-17.0854	110.753	0.193299
Precision	Vertical	LED	MS1 - MS2	-0.0659218	0.0371745	-0.154747	0.022903	0.1853
Precision	Vertical	LED	MS1 - MS3	-0.0442612	0.04672	-0.156024	0.067501	0.612264
Precision	Vertical	LED	MS2 - MS3	0.0216606	0.0453479	-0.0868194	0.130141	0.882046
Precision	Vertical	LEU	MS1 - MS2	-0.0262281	0.0375666	-0.11599	0.0635334	0.765258
Precision	Vertical	LEU	MS1 - MS3	-0.0145005	0.04672	-0.126263	0.0972618	0.948323
Precision	Vertical	LEU	MS2 - MS3	0.0117276	0.0456359	-0.0974414	0.120897	0.964268
Precision	Vertical	RED	MS1 - MS2	-0.0450008	0.0371745	-0.133826	0.043824	0.450585
Precision	Vertical	RED	MS1 - MS3	0.0366297	0.0474971	-0.0768599	0.150119	0.721723
Precision	Vertical	RED	MS2 - MS3	0.0816304	0.046122	-0.028527	0.191788	0.186333
Precision	Vertical	REU	MS1 - MS2	-0.0305929	0.0371745	-0.119418	0.0582319	0.689993
Precision	Vertical	REU	MS1 - MS3	0.0073177	0.04672	-0.104444	0.11908	0.986569
Precision	Vertical	REU	MS2 - MS3	0.0379106	0.0453479	-0.0705694	0.146391	0.68199
Precision	Horizontal	LEL	MS1 - MS2	0.025099	0.0228034	-0.0290989	0.0792968	0.515759
Precision	Horizontal	LEL	MS1 - MS3	0.0013535	0.0287365	-0.067044	0.0697511	0.998778
Precision	Horizontal	LEL	MS2 - MS3	-0.0237454	0.0283449	-0.0912108	0.04372	0.680576
Precision	Horizontal	LER	MS1 - MS2	0.0247441	0.021457	-0.0262538	0.0757421	0.483741
Precision	Horizontal	LER	MS1 - MS3	0.0191891	0.028628	-0.0488524	0.0872305	0.781219
Precision	Horizontal	LER	MS2 - MS3	-0.005555	0.0283434	-0.0728705	0.0617604	0.97905
Precision	Horizontal	REL	MS1 - MS2	0.0022244	0.0212766	-0.0483447	0.0527934	0.993993
Precision	Horizontal	REL	MS1 - MS3	0.0188874	0.0282117	-0.0481779	0.0859527	0.781687
Precision	Horizontal	REL	MS2 - MS3	0.016663	0.0275696	-0.0488758	0.0822019	0.818027
Precision	Horizontal	RER	MS1 - MS2	0.0200356	0.0223502	-0.0330853	0.0731565	0.643727
Precision	Horizontal	RER	MS1 - MS3	0.0226381	0.0286993	-0.0456708	0.0909471	0.710784
Precision	Horizontal	RER	MS2 - MS3	0.0026025	0.028234	-0.064599	0.0698039	0.995327
