# Supplementary material for: Quantitative Analysis of Smooth Pursuit and Saccadic Eye Movements in Multiple Sclerosis
Source: Neurol Int. 2026 Jan 26;18(2):22. doi: 10.3390/neurolint18020022 (PMC12943389; doi:10.3390/neurolint18020022)
Supplement: Supplementary file 1 [file neurolint-18-00022-s001.zip › Supplementary_Table_S3.xlsx]

## Sheet: da
Case - control			Cases only
LMM Outcome	n patients excluded		LMM Outcome	n patients excluded
Gain	0		Gain	2
Latency	5		Latency	4
Velocity	5		Velocity	2
Precision	4		Precision	3
